# Supplementary material for: On the Role of ZrN Particles in the Microstructural Development in a Beta Titanium Alloy Processed by Laser Powder Bed Fusion
Source: Micromachines (Basel). 2024 Jan 5;15(1):104. doi: 10.3390/mi15010104 (PMC10819300; doi:10.3390/mi15010104)
Supplement: Supplementary file 1 [file micromachines-15-00104-s001.zip]

Archive with 1 entries (1 files):
- micromachines-2753086-supplementary.pdf
